# Supplementary material for: Anatomical Variations in the Sinoatrial Nodal Artery: A Meta-Analysis and Clinical Considerations
Source: PLoS One. 2016 Feb 5;11(2):e0148331. doi: 10.1371/journal.pone.0148331 (PMC4743947; doi:10.1371/journal.pone.0148331)
Supplement: S1 Dataset — (XLSX) [file pone.0148331.s001.xlsx]

## Sheet: SingledoubleTriple SANa
Study ID	Type of study	Continent	Country	Hearts (n =)	Single SANa	Double SANa	Triple SANa	Not visualized
Andreini 2010	Imaging (64 CT)	Europe	Italy	2495	2283	212	0	0
Ballesteros 2010	Cadaveric	South America	Colombia	88	85	3	0	0
Ballesteros 2011	Cadaveric	South America	Colombia	221	211	10	0	0
Berdajs 2003	Cadaveric	Europe	Hungary	50	50	0	0	0
Busquet 1984	Cadaveric	Europe	France	50	48	2	0	0
Cademartiri 2008	Imaging (64 CT)	Europe	Italy	497	446	51	0	0
Cezlan 2012	Imaging (64 CT)	Europe	Turkey	400	383	17	0	0
Chen 1978	Cadaveric	Asia	China	30	30	0	0	0
Chi 2013	CT Angiography	Asia	China	196	185	11	0	0
Christides 1975	Cadaveric	Europe	France	60	56	4	0	0
DiDio 1995	Cadaveric	South America	Brazil	100	100	0	0	0
Dong 2013	Imaging (320 CT)	Asia	China	3082	2943	139	0	0
Eliska 1990	Cadaveric	Europe	Czech Reupublic	60	24	36	0	0
Engel 1975	Imaging (coronary arteriography)	North America	USA	80	79	1	0	0
Futami 2003	Cadaveric	Asia	Japan	30	23	7	0	0
Hromada 1969	Cadaveric	Europe	Czech Reupublic	80	79	1	0	0
Hromada 1970	Cadaveric	Europe	Czech Reupublic	100	99	1	0	0
Hutchinson 1976	Cadaveric	Europe	UK	40	40	0	0	0
James 1958	Cadaveric	North America	USA	39	39	0	0	0
Kawashima 2003	Cadaveric	Asia	Japan	106	49	53	4	0
Kosar 2009	Imaging (64 CT)	Europe	Turkey	700	700	0	0	0
Krupa 1993	Cadaveric	Europe	Poland	114	114	0	0	0
Kyriakidis 1988	Angiography	Europe	Greece	309	301	8	0	0
Lienhard 1972	Cadaveric	Europe	France	25	23	2	0	0
Mandard 1968	Cadaveric	Europe	France	100	100	0	0	0
Nerantzis 1980	Cadaveric	Europe	Greece	300	296	4	0	0
Nerantzis 2010	Cadaveric	Europe	Greece	400	392	8	0	0
Nerantzis 2011	Cadaveric	Europe	Greece	200	196	4	0	0
Okmen 2009	Angiography	Europe	Turkey	1500	1500	0	0	0
Onciu 2006	Cadaveric	Europe	Romania	50	45	5	0	0
Ortale 2006	Cadaveric	South America	Brazil	50	47	2	1	0
Ou 2010	CT Angiography	Asia	China	1704	1704	0	0	0
Ozturk 2010	Imaging (64 CT)	Europe	Turkey	251	241	10	0	0
Pejkovic 2008	Cadaveric	Europe	Slovenia	150	150	0	0	0
Peng 2009	CT Angiography	Asia	China	272	258	14	0	0
Ramanathan 2009	Angiography	Asia	India	300	287	13	0	0
Romhilt 1968	Cadaveric	North America	USA	186	183	3	0	0
Saremi 2008 (arterial supply..)	Imaging (64 CT)	North America	USA	101	95	6	0	0
Saremi 2008 (MDCT..)	Imaging (64 CT)	North America	USA	244	232	12	0	0
Shi 1983	Cadaveric	Asia	China	50	50	0	0	0
Shimotakahara 2014	Cadaveric	Asia	Japan	293	267	25	1	0
Song 2002	Cadaveric	Asia	China	80	79	1	0	0
Song 2012	Imaging (CT)	Asia	Korea	496	478	18	0	0
Sow 1996	Cadaveric	Africa	Senegal	45	40	5	0	0
Tian 2012	CT Angiography	Asia	China	155	135	20	0	0
Verhaeghe 1967	Cadaveric	Europe	Belgium	10	9	1	0	0
Vieweg 1975	Cadaveric	North America	USA	118	104	14	0	0
Wei 1987	Cadaveric	Asia	China	1326	1323	3	0	0
Xiao 1984	Cadaveric	Asia	China	46	36	0	0	0
Yangni-Angate 1995	Cadaveric	Africa	Ivory Coast	43	30	13	0	0
Yildirim 2010	Imaging (CT)	Europe	Turkey	107	107	0	0	0
Yu 1980	Cadaveric	Asia	China	50	50	0	0	0
Zhang 2008	Imaging (CT)	Asia	China	96	86	10	0	0

## Sheet: Origin of SAN artery
Study ID	Type of study	Continent	Country	Hearts (n =)	From RCA	From left (LCX or LCA)	From LCX	From LCA	From Aorta	From Bronchal artery	From RCA and LCX	From RCA and LCA	From RCA and Bronchial artery	From LCX and Pulmonary artery	From LCX and Bronchial artery	2 from RCA	2 from LCX	2 from LCA	2 from RCA + 1 from LCX	2 from LCX + 1 from RCA	2 from RCA + 1 from LCA	2 from RCA + 1 Bronchial	1 from RCA + 2 Bronchia	From Right Coronary Sinus	From Left Coronary Sinus	Not visualized	Notes
Verhaeghe 1967	Cadaveric	Europe	Belgium	10	4	5	5	0	0	0	1	0	0	0	0	0	0	0	0	0	0	0	0	0	0	0
Caetano 1995	Cadaveric	South America	Brazil	100	58	42	30	12	0	0	0	0	0	0	0	0	0	0	0	0	0	0	0	0	0	0
DiDio 1995	Cadaveric	South America	Brazil	100	58	42	0	42	0	0	0	0	0	0	0	0	0	0	0	0	0	0	0	0	0	0
Ortale 2006	Cadaveric	South America	Brazil	50	25	22	22	0	0	0	2	0	0	0	0	0	0	0	0	0	0	1	0	0	0	0
Chen 1978	Cadaveric	Asia	China	30	24	6	6	0	0	0	0	0	0	0	0	0	0	0	0	0	0	0	0	0	0	0
Chi 2013	CT Angiography	Asia	China	196	116	69	0	0	0	0	0	11	0	0	0	0	0	0	0	0	0	0	0	0	0	0
Dong 2013	Imaging (320 CT)	Asia	China	3144	1669	1274	1274	0	0	0	139	0	0	0	0	0	0	0	0	0	0	0	0	0	0	0	Removed 62 non-visualized
Ou 2010	CT Angiography	Asia	China	1704	902	802	9	793	0	0	0	0	0	0	0	0	0	0	0	0	0	0	0	0	0	0
Peng 2009	CT Angiography	Asia	China	272	156	102	102	0	0	0	14	0	0	0	0	0	0	0	0	0	0	0	0	0	0	0
Shi 1983	Cadaveric	Asia	China	50	24	26	25	1	0	0	0	0	0	0	0	0	0	0	0	0	0	0	0	0	0	0
Song 2002	Cadaveric	Asia	China	80	52	27	27	0	0	0	0	0	0	1	0	0	0	0	0	0	0	0	0	0	0	0
Tian 2012	CT Angiography	Asia	China	155	98	37	37	0	0	0	20	0	0	0	0	0	0	0	0	0	0	0	0	0	0	0	Removed 1 non-visualized
Wei 1987	Cadaveric	Asia	China	1326	778	545	0	545	0	0	1	0	0	0	0	1	1	0	0	0	0	0	0	0	0	0
Xiao 1984	Cadaveric	Asia	China	41	33	3	0	3	0	0	0	5	0	0	0	0	0	0	0	0	0	0	0	0	0	0	Removed 5 non-visualized
Yu 1980	Cadaveric	Asia	China	50	26	24	0	24	0	0	0	0	0	0	0	0	0	0	0	0	0	0	0	0	0	0
Zhang 2008	Imaging (CT)	Asia	China	96	44	0	42	0	0	0	10	0	0	0	0	0	0	0	0	0	0	0	0	0	0	0	Removed 5 non-visualized
Ballesteros 2010	Cadaveric	South America	Colombia	88	52	33	33	0	0	0	3	0	0	0	0	0	0	0	0	0	0	0	0	0	0	0
Ballesteros 2011	Cadaveric	South America	Colombia	221	134	77	77	0	0	0	10	0	0	0	0	0	0	0	0	0	0	0	0	0	0	0
Hromada 1970	Cadaveric	Europe	Czech Republic	100	65	33	0	33	0	1	0	1	0	0	0	0	0	0	0	0	0	0	0	0	0	0
Hromada 1969	Cadaveric	Europe	Czech Reupublic	80	50	28	28	0	0	1	1	0	0	0	0	0	0	0	0	0	0	0	0	0	0	0
Busquet 1984	Cadaveric	Europe	France	50	33	15	15	0	0	0	0	2	0	0	0	0	0	0	0	0	0	0	0	0	0	0
Christides 1975	Cadaveric	Europe	France	60	40	16	0	16	0	0	0	4	0	0	0	0	0	0	0	0	0	0	0	0	0	0
Lienhard 1972	Cadaveric	Europe	France	25	17	6	0	6	0	0	0	2	0	0	0	0	0	0	0	0	0	0	0	0	0	0
Mandard 1968	Cadaveric	Europe	France	100	64	36	36	0	0	0	0	0	0	0	0	0	0	0	0	0	0	0	0	0	0	0
Voegtlin 1968	Cadaveric	Europe	France	100	64	36	0	36	0	0	0	0	0	0	0	0	0	0	0	0	0	0	0	0	0	0
Kyriakidis 1988	Angiography	Europe	Greece	309	182	119	119	0	0	0	8	0	0	0	0	0	0	0	0	0	0	0	0	0	0	0
Nerantzis 1980	Cadaveric	Europe	Greece	300	185	111	111	0	0	0	4	0	0	0	0	0	0	0	0	0	0	0	0	0	0	0
Nerantzis 1983	Imaging (X Ray and Corrosion Casting)	Europe	Greece	360	223	0	137	0	0	0	0	0	0	0	0	0	0	0	0	0	0	0	0	0	0	0
Nerantzis 2010	Cadaveric	Europe	Greece	400	245	147	147	0	0	0	8	0	0	0	0	0	0	0	0	0	0	0	0	0	0	0
Nerantzis 2011	Cadaveric	Europe	Greece	200	118	78	78	0	0	0	4	0	0	0	0	0	0	0	0	0	0	0	0	0	0	0
Ramanathan 2009	Angiography	Asia	India	300	159	128	128	0	0	0	13	0	0	0	0	0	0	0	0	0	0	0	0	0	0	0
Sahni 1988	Cadaveric	Asia	India	100	73	27	0	0	0	0	0	0	0	0	0	0		0	0	0	0	0	0	0	0	0
Andreini 2010	Imaging (64 CT)	Europe	Italy	2495	1839	422	422	0	22	0	196	0	0	16	0	0	0	0	0	0	0	0	0	0	0	0	Removed 262 non-visualized
Cademartiri 2008	Imaging (64 CT)	Europe	Italy	497	355	90	90	0	1	0	50	0	0	1	0	0	0	0	0	0	0	0	0	0	0	0	Removed 46 non-visualized
Yangni-Angate 1995	Cadaveric	Africa	Ivory Coast	43	20	10	0	10	0	0	0	13	0	0	0	0	0	0	0	0	0	0	0	0	0	0
Futami 2003	Cadaveric	Asia	Japan	30	22	1	1	0	0	0	7	0	0	0	0	0	0	0	0	0	0	0	0	0	0	0
Kawashima 2003	Cadaveric	Asia	Japan	106	34	15	15	0	0	0	41	0	0	0	0	8	4	0	1	3	0	0	0	0	0	0
Shimotakahara 2014	Cadaveric	Asia	Japan	293	165	106	106	0	0	0	22	0	0	0	0	0	0	0	0	0	0	0	0	0	0	0
Song 2012	Imaging (CT)	Asia	Korea	496	265	213	213	0	0	0	18	0	0	0	0	0	0	0	0	0	0	0	0	0	0	0	Removed 4 non-visualized
Krupa 1993	Cadaveric	Europe	Poland	114	61	53	53	0	0	0	0	0	0	0	0	0	0	0	0	0	0	0	0	0	0	0
Crainicianu 1921	Cadaveric	Europe	Romania	200	136	14	14	0	0	0	0	50	0	0	0	0	0	0	0	0	0	0	0	0	0	0
Onciu 2006	Cadaveric	Europe	Romania	50	37	8	8	0	0	0	0	3	0	0	0	2	0	0	0	0	0	0	0	0	0	0
Bokeriia 2014	Imaging (MS-CTAngio)	Europe	Russia	38	32	6	6	0	0	0	0	0	0	0	0	0	0	0	0	0	0	0	0	0	0	0	Removed 8 non-visualized
Bokeriya 1984	Cadaveric	Europe	Russia	70	43	27	20	7	0	0	0	0	0	0	0	0	0	0	0	0	0	0	0	0	0	0
Ndiaye1994	Cadaveric	Africa	Senegal	15	6	0	0	2	0	0	0	0	0	0	0	0	0	0	0	0	0	0	0	0	0	0
Sow 1996	Cadaveric	Africa	Senegal	45	29	11	11	0	0	0	0	5	0	0	0	0	0	0	0	0	0	0	0	0	0	0
Pejkovic 2008	Cadaveric	Europe	Slovenia	150	95	55	53	2	0	0	0	0	0	0	0	0	0	0	0	0	0	0	0	0	0	0
Cezlan 2012	Imaging (64 CT)	Europe	Turkey	400	233	149	149	0	1	0	17	0	0	0	0	0	0	0	0	0	0	0	0	0	0	0
Erol 2012	Imaging (64 CT)	Europe	Turkey	2072	1359	699	698	1	4	0	0	0	0	0	0	0	0	0	0	0	0	0	0	9	1	0	Removed 24 non-visualized
Kosar 2009	Imaging (64 CT)	Europe	Turkey	700	554	143	140	3	3	0	0	0	0	0	0	0	0	0	0	0	0	0	0	0	0	0
Okmen 2009	Angiography	Europe	Turkey	1500	1292	208	208	0	0	0	0	0	0	0	0	0	0	0	0	0	0	0	0	0	0	0
Ozturk 2010	Imaging (64 CT)	Europe	Turkey	251	139	99	99	0	2	1	8	0	1	0	1	0	0	0	0	0	0	0	0	0	0	0
Yildirim 2010	Imaging (CT)	Europe	Turkey	107	103	4	4	0	0	0	0	0	0	0	0	0	0	0	0	0	0	0	0	0	0	0
Hutchinson 1976	Cadaveric	Europe	UK	40	26	14	14	0	0	0	0	0	0	0	0	0	0	0	0	0	0	0	0	0	0	0
Engel 1975	Imaging (coronary arteriography)	North America	USA	80	48	31	31	0	0	0	1	0	0	0	0	0	0	0	0	0	0	0	0	0	0	0
James 1958	Cadaveric	North America	USA	39	24	15	0	15	0	0	0	0	0	0	0	0	0	0	0	0	0	0	0	0	0	0
Kennel 1972	Cadaveric	North America	USA	70	46	0	24	0	0		0	0	0	0	0	0	0		0	0	0	0	0	0	0	0
Romhilt 1968	Cadaveric	North America	USA	186	113	70	70	0	0	0	3	0	0	0	0	0	0	0	0	0	0	0	0	0	0	0
Saremi 2008 (arterial supply..)	Imaging (64 CT)	North America	USA	101	67	28	28	0	0	0	6	0	0	0	0	0	0	0	0	0	0	0	0	0	0	0	Removed 1 non-visualized
Saremi 2008 (MDCT..)	Imaging (64 CT)	North America	USA	244	133	99	99	0	0	0	12	0	0	0	0	0	0	0	0	0	0	0	0	0	0	0	Removed 6 non-visualized
Vieweg 1975	Cadaveric	North America	USA	118	63	41	0	41	0	0	14	0	0	0	0	0	0	0	0	0	0	0	0	0	0	0
Yokokawa 2012	Imaging (CT)	North America	USA	74	52	22	22	0	0	0	0	0	0	0	0	0	0	0	0	0	0	0	0	0	0	0

## Sheet: Course of SANa
Study ID	Type of study	Continent	Country	Hearts (n =)	Precaval	Retrocaval	Pericaval	n = (from RCA)	Precaval	Retrocaval	Pericaval	n = (from left)	Precaval	Retrocaval	Pericaval	n (from left)	Precaval	Retrocaval	Pericaval
Anderson 1979	Cadaveric	Europe	England	25	10	11	4
Ballesteros 2010	Cadaveric	South America	Colombia	91	40	29	22	55	20	17	18	36	20	12	4
Berdajs 2003	Cadaveric	Europe	Hungary	50	21	27	2	33	21	10	2	17	0	17	0	17	0	17	0
Busquet 1984	Cadaveric	Europe	France	50	29	18	3
Cezlan 2012	Imaging (64 CT)	Europe	Turkey	417	187	206	24
Ozturk 2010	Imaging (64 CT)	Europe	Turkey	253	91	122	40	145	55	68	22	108	36	54	18
Saremi 2008	Imaging (64 CT)	North America	USA	101	43	48	10
Saremi 2008	Imaging (64 CT)	North America	USA	34	22	10	2
Shimotakahara 2014	Cadaveric	Asia	Japan	320	197	123	0	183	120	63	0	136	77	59	0	136	77	59	0
Song 2012	Imaging (CT)	Asia	Korea	514	105	246	163	283	50	137	96	231	55	109	67
Sow 1996	Cadaveric	Africa	Senegal	38	22	8	8	27	18	6	3	11	4	2	5
Zhang 2008	Imaging (CT)	Asia	China	103	27	53	23	52	8	34	10	51	19	19	13
Nerantzis 1983	Imaging (X Ray and Corrosion Casting)	Europe	Greece	343	68	275	0
Hromada 1969	Cadaveric	Europe	Czech Reupublic	78	37	22	19	50	21	16	13	28	16	6	6	28	16	6	6
Hromada 1970	Cadaveric	Europe	Czech Reupublic	100	40	23	37	65	24	16	25	33	16	17	10	33	16	17	10
Shi 1983	Cadaveric	Asia	China	50	9	33	8
Yu 1980	Cadaveric	Asia	China	50	7	30	13
Peng 2009	CT Angiography	Asia	China	272	113	136	23
Dong 2013	Imaging (320 CT)	Asia	China	3144	552	1836	833

## Sheet: Origination (segment)
Study ID	Type of study	Continent	Country	Hearts (n =) (total)	Anterior	Anteromedial	Medio-anterior	Intermediate-anterior	Anterolateral	Lateral	Posterior	n = (from RCA)	Anterior	Anteromedial	Medio-anterior	Intermediate-anterior	Anterolateral	Intermediate	Lateral	Posterior	n = (from LCX)	Anterior	Anteromedial	Medio-anterior	Intermediate-anterior	Anterolateral	Lateral	Posterior	Posterolateral
Ballesteros 2010	Cadaveric	South America	Colombia	91	0	52	20		10	5	4	55	0	30	16		6		2	1	36	0	22	4		4	3	3
Ballesteros 2011	Cadaveric	South America	Colombia	144	0	83		41	14	5	1
Ortale 2006	Cadaveric	South America	Brazil	47	38	0	0	0	0	9	0	25	21	0	0	0	0		4	0	22	17	0	0	0	0	5	0
Hutchinson 1976	Cadaveric	Europe	UK									26	19	0	0	6	0		0	1
Nerantzis 1983	Imaging (X Ray and Corrosion Casting)	Europe	Greece									223	206					15		2	137	109							28
Jantene 1999	Cadaveric	South America	Brazil	n= 30, data on left but does not specificy between LCX & LCA	23					6	1	19	16						3
Krupa 1993	Cadaveric	Europe	Poland									61	50	0	0	0	0	8	0	3

## Sheet: Distance from ostium to SANa
Study ID	Type of study	Continent	Country	n = (RCA)	Mean distance from RCA ostium to origin of SANa (mm)	SD (mm)	n = (LCA)	Mean distance from LCA ostium to origin of SANa (mm)	SD (mm)	n = (LCX)	Mean distance from LCX to origin of SANa (mm)	SD (mm)
Ballesteros 2010	Cadaveric	South America	Colombia	52	16.9	10.15				33	15.2	14.48
Ballesteros 2011	Cadaveric	South America	Colombia	144	15.5	10.43
Cezlan 2012	Imaging (64 CT)	Europe	Turkey	233	18.5	12.6				149	27.2	13.4
Chi 2013	CT Angiography	Asia	China	116	15.1	4.1	0			69	13.6	3.9
Dong 2013	Imaging (320 CT)	Asia	China	1669	13.8	8.4	0			1274	11.7	6.1
Li 2005	Angiography	Asia	China	275	28.7	8.3
Ortale 2006	Cadaveric	South America	Brazil	25	17.9	13.6				22	13.3	10.8
Ozturk 2010	Imaging (64 CT)	Europe	Turkey	148	16.2	Range 0-62				108	19.3	Range 2-66
Pejkovic 2008	Cadaveric	Europe	Slovenia	95	12	Range 2-22
Peng 2009	CT Angiography	Asia	China	156	15.2	7.08	0			102	12.37	7.61
Saremi 2008 (arterial supply..)	Imaging (64 CT)	North America	USA	67	16	7				28	12	6
Saremi 2008 (MDCT..)	Imaging (64 CT)	North America	USA	250						99	28.7	13.1
Shi 1983	Cadaveric	Asia	China	24	14.8	6.5	1			25	9.2	10.6
Song 2002	Cadaveric	Asia	China	52	10.8	7.2				27	6.4	1.7
Sow 1996	Cadaveric	Africa	Senegal	29	16.79	8.61	11	17.5	7.85
Tian 2012	CT Angiography	Asia	China	98	15.76	6.72	0			37	13.82	7.26
Verhaeghe 1967	Cadaveric	Europe	Belgium	4	17.5	3.1				5	12.4	8.8
Yao 1995	Cadaveric	Asia	China	74	16	10				77
Zhang 2008	Imaging (CT)	Asia	China	52	16.4	9.5				51	5.5	3.5

## Sheet: Diameter
				Total					From RCA					From LCX					From LCX and RCA
Study ID	Type of study	Continent	Country	n = (total)	Diameter at origin	SD (mm)	Diameter within SN	SD (mm)	n = (from RCA)	Diameter at origin (mm)	SD (mm)	Diameter within SN (mm)	SD (mm)	n = (from LCX)	Diameter at origin (mm)	SD (mm)	Diameter within SN (mm)	SD (mm)	n = (from LCX and RCA)	Diameter at origin (mm)	SD (mm)	Diameter within SN (mm)	SD (mm)
Ballesteros 2010	Cadaveric	South America	Colombia	88	1.31	0.3			52	1.25	0.3			33	1.42	0.3			3
Ballesteros 2011	Cadaveric	South America	Colombia	221	1.27	0.28			134	1.22	0.3			77	1.39	0.3			10
Cezlan 2012	Imaging (64 CT)	Europe	Turkey						233	1.09	Range: 0.28-2.7			149	1.03	Range: 0.33-1.9
Ortale 2006	Cadaveric	South America	Brazil	47	1.7	0.3	1.1	0.2	25	1.7	0.3	1.2	0.2	22	1.8	0.3	1.1	0.2
Pejkovic 2008	Cadaveric	Europe	Slovenia						95	1.7	Range 1-3			53	2.2	Range 2-3
Verhaeghe 1967	Cadaveric	Europe	Belgium	9	1.2	0.18			4	1.175	0.21			5	1.22	0.18
Zhang 2008	Imaging (CT)	Asia	China	86	1.27	0.3			44	1.3	0.3			42	1.3	0.4
Kennel 1972	Cadaveric	North America	USA	70	1.7	0.275
Shi 1983	Cadaveric	Asia	China	50			1~2		24					26
Xiao 1984	Cadaveric	Asia	China	46			1.3	0.7	33					3
Yu 1980	Cadaveric	Asia	China	50					26			1.1~2.0		24			1.2~2.2
Peng 2009	CT Angiography	Asia	China	272					156			1.76	0.27	102			1.63	0.39
Chi 2013	CT Angiography	Asia	China	196					116			1.6	0.3	69			1.7	0.4
Dong 2013	Imaging (320 CT)	Asia	China	3144					1669			1.66	0.29	1274			1.61	0.26
Li 2005	Angiography	Asia	China	511					275			1.02	0.34	286			0.96	0.28
Yao 1995	Cadaveric	Asia	China	150					74			1.5	0.4	77
Song 2002	Cadaveric	Asia	China	80					52			0.8~2.3		27			1~2.4

## Sheet: S-Shaped
Study ID	Type of study	Continent	Country	n=	# of S form branches
Nerantzis 1980	Cadaveric	Europe	Greece	300	24
Ozturk 2010	Imaging (64 CT)	Europe	Turkey	251	51
Saremi 2008 (arterial supply..)	Imaging (64 CT)	North America	USA	102	6
Saremi 2008 (MDCT..)	Imaging (64 CT)	North America	USA	250	35
Song 2012	Imaging (CT)	Asia	Korea	496	10
Dong 2013	Imaging (320 CT)	Asia	China	3144	31
Cezlan 2012	Imaging (64 CT)	Europe	Turkey	400	26
Ballesteros 2010	Cadaveric	South America	Colombia	88	14
